# Supplementary material for: Characterization of CD8+ T Cell Differentiation following SIVΔnef Vaccination by Transcription Factor Expression Profiling
Source: PLoS Pathog. 2015 Mar 13;11(3):e1004740. doi: 10.1371/journal.ppat.1004740 (PMC4358830; doi:10.1371/journal.ppat.1004740)
Supplement: S1 Dataset — qPCR expression data (log2 2-Δct). (XLSX) [file ppat.1004740.s002.xlsx]

## Sheet: Dataset S1.txt
	AHR	BATF	BCL6	BCL11B	BCOR	PRDM1	EOMES	ID2	RORGT	RORA	PBX3	NFIL3	IRF4	RUNX3	TBX21	TCF7	LEF1	GATA3
22307_n	-5.4817	-1.13151	-3.19069	1.93062	-1.22838	-6.17427	-2.52323	2.96523	-10.8394	-1.89195	-3.86638	-5.21927	-0.919637	2.04036	-5.35979	4.7364	3.25531	-0.744308
2507_n	-4.95478	-0.965104	-2.89315	1.70087	-1.30672	-5.01487	-2.01853	2.89746	-14.8118	-1.57093	-3.57616	-5.34838	-0.773758	2.11348	-6.82663	4.80435	3.41418	-0.366856
26909_n	-6.11687	-0.958851	-3.06466	1.8116	-1.61739	-5.46276	-1.92367	2.08163	-11.6029	-1.52942	-3.5361	-4.80236	-1.91996	2.08766	-9.09954	4.59561	3.14627	-1.2752
34007_n	-5.12527	-1.42413	-3.04674	2.18111	-1.3207	-6.5249	-2.87137	3.35454	-12.0799	-1.66141	-4.04758	-5.70418	-1.17709	1.87428	-5.37676	5.07044	3.52185	-1.19768
36909_n	-5.29898	-1.35199	-3.44696	1.66614	-1.89054	-5.90545	-1.89632	2.28262	-13.9522	-1.6537	-4.13613	-5.83598	-2.3463	1.87786	-9.37708	4.41459	3.22488	-1.29087
22307_cm	-0.663358	0.20888	-2.9648	2.17252	-0.795269	-0.42757	1.31981	2.80999	-3.47326	-0.0459189	-3.17093	-3.16583	-0.822036	2.7457	-0.663349	4.47332	3.00499	1.14782
2507_cm	-0.55317	0.186093	-2.71436	1.79664	-1.04462	-0.304169	1.695	2.51789	-4.32443	-0.3218	-3.14694	-2.92567	-1.07368	2.64353	-0.379613	4.42979	2.90518	1.10233
26909_cm	-1.27882	-0.317073	-2.20024	1.47945	-1.51568	-0.0171784	2.59612	2.58065	-3.85473	0.0485316	-2.89073	-2.58276	-2.5497	2.27402	-0.339403	4.03665	2.21579	0.124607
34007_cm	-0.665245	0.159798	-3.38516	2.31717	-0.785715	-0.583973	0.318298	2.75089	-4.28659	-0.0582355	-3.16254	-3.70177	-0.886149	2.76908	-1.59589	4.44708	3.24123	1.33678
36909_cm	-1.34861	-0.975814	-2.65296	1.38797	-1.81272	0.109296	2.08346	2.46775	-4.61514	-0.00481075	-3.25875	-3.3867	-2.54824	2.21812	-0.606785	4.10117	2.3408	-0.290531
22307_em	-2.8128	0.561255	-1.63302	1.36384	-0.320696	1.37264	1.19899	4.18773	-5.64057	0.490037	-2.49812	-1.42326	-0.661731	4.54186	3.23701	2.92248	-1.33982	0.197313
2507_em	-2.20449	0.541943	-1.31552	1.8658	-0.250166	1.65434	1.96804	3.95843	-5.18021	0.588428	-2.19906	-1.1136	-0.326916	4.88558	2.83011	3.4245	-1.56025	0.706995
26909_em	-3.19862	0.450828	-1.28429	1.75735	-0.701474	1.64816	1.58827	4.49692	-6.88515	-0.0232629	-2.14806	-1.36259	-1.6829	4.59791	3.18326	1.81485	-3.65105	-0.893869
34007_em	-1.91985	0.340118	-1.48107	1.94058	-0.206246	1.14497	0.97646	4.20252	-4.73664	0.769076	-2.24344	-1.64816	-0.571447	4.75342	2.77709	3.82461	0.378981	0.432659
36909_em	-2.53451	0.198022	-1.72437	1.82352	-0.297245	2.34994	0.378577	4.49223	-7.8273	0.775415	-2.06094	-0.870382	-1.44963	4.84829	3.46363	0.531399	-5.27169	-0.665419
22307_tm	-0.29514	0.901414	-2.46607	2.03503	-0.532453	0.649078	2.16479	3.49337	-1.9896	0.481276	-2.99388	-2.02328	-1.24063	3.5563	1.14077	3.73869	0.830099	1.10237
2507_tm	-0.76356	0.68389	-2.0942	1.99421	-0.506696	1.04254	2.73326	3.37135	-2.14304	0.185321	-2.84731	-1.63105	-0.896065	3.56833	1.04377	4.01322	0.478795	1.32821
26909_tm	-0.388989	0.659016	-2.09516	1.55233	-1.08759	1.08084	2.37824	3.35746	-2.12238	0.516074	-2.76047	-2.19936	-2.2096	3.19103	1.18448	3.24108	0.214213	1.01924
34007_tm	0.137437	0.774277	-2.35439	2.2216	-0.403357	0.799819	1.58308	3.59784	-1.38891	0.740091	-2.66284	-1.61843	-1.135	3.80011	0.853978	3.79143	1.46616	1.61408
36909_tm	-0.476492	0.177607	-2.31284	1.86852	-0.622204	1.61048	2.242	3.19923	-2.65407	0.685071	-2.67729	-2.41982	-1.96573	3.9068	1.16895	3.21319	-0.915504	0.669747
10905_5w_Gag	-2.36698	0.856651	-2.14239	1.1883	-1.02673	0.75577	-0.243615	3.97116	-8.75646	1.10693	-1.773	0.0504262	-0.676335	3.85639	0.498637	2.742	0.875297	-0.421892
13809_5w_Gag	-1.5075	1.14262	-2.25763	1.65729	-0.185304	0.733017	0.399476	4.1427	-8.75646	1.12892	-1.51893	-0.792539	-0.437905	3.92467	0.504935	3.20747	0.560012	-0.647468
43401_5w_Gag	-1.82714	1.24363	-2.70344	1.71596	0.00519142	0.543777	0.272551	3.51806	-8.75646	1.04383	-2.0331	-0.28099	-0.325591	3.7943	0.924487	2.85687	0.65988	-0.18666
5605_5w_Gag	-1.25312	1.25123	-1.44464	1.32881	-0.523968	0.829758	0.268844	3.81745	-6.73353	0.865867	-1.60426	-0.0844613	0.19843	3.66744	0.714324	2.41335	-0.169349	-0.28834
10905_5w_Tat	-1.58902	0.539856	-1.53578	1.2854	-0.22413	0.506737	-0.20436	3.4519	-4.52923	0.759639	-2.24446	-0.139297	-0.792325	3.58367	0.468508	2.5656	0.242257	-0.112088
13809_5w_Tat	-1.34371	1.28422	-2.44812	1.65629	0.114518	0.336977	0.634486	3.56892	-8.75646	0.379304	-1.96741	-1.4441	-0.655735	3.54617	0.0686686	3.22976	0.733037	-0.513901
43401_5w_Tat	-1.57499	0.491011	-2.63465	2.30198	0.631615	0.608626	0.504483	3.40688	-8.75646	0.88644	-2.00405	-0.838422	-0.208934	3.65611	0.568462	3.11629	1.12545	0.465288
5605_5w_Tat	-1.54121	0.512948	-0.98305	1.89392	-0.393193	0.50257	0.404786	3.52315	-6.11808	1.00218	-2.25281	-0.0379186	-0.29957	4.16009	0.497483	2.95104	0.30732	-0.190645
10905_20w_Gag	-1.16704	0.690261	-1.716	0.980626	-0.637541	0.635704	0.580052	2.82173	-6.96675	1.01225	-1.32425	-0.462512	-1.31798	2.49675	0.645673	3.03613	0.821568	-0.149748
13809_20w_Gag	-1.39705	1.09257	-2.03709	1.51425	-0.154467	-0.0365711	1.23781	3.35803	-8.75646	0.546504	-2.11834	-2.08023	-0.836242	3.70917	0.562821	3.52657	0.589979	-0.0695757
43401_20w_Gag	-1.08759	1.09295	-1.70761	2.0195	0.508197	0.116235	1.47962	2.75419	-8.75646	0.608586	-1.41694	-1.05618	-0.203428	3.69675	0.48758	3.77282	0.576542	0.313864
5605_20w_Gag	-1.36614	1.32736	-1.40543	2.69946	0.642964	0.974034	2.03699	3.59068	-8.75646	0.83375	-1.99719	-0.787611	0.0697605	4.5138	1.28241	3.68703	0.289122	0.853691
10905_20w_Tat	-1.15585	0.395894	-1.78525	1.68798	0.368586	0.836408	1.12528	3.23477	-8.75646	0.27633	-1.09001	-0.632929	-0.511068	3.31373	0.688464	3.09997	0.693154	0.529399
13809_20w_Tat	-1.42076	0.50587	-1.84277	2.68485	0.993883	0.571276	1.24343	3.11309	-8.75646	0.306279	-2.1183	-2.00292	-0.336468	3.55187	0.46988	3.48016	1.11061	0.218123
43401_20w_Tat	-0.871014	1.11244	-1.57799	1.92996	0.467203	-0.397377	0.755301	3.47124	-7.75646	0.239018	-1.88817	-1.56803	-0.714529	2.61006	0.0607549	3.30265	1.27549	0.283828
5605_20w_Tat	-1.6229	-0.516008	-1.80047	1.01084	-0.355465	-0.485947	0.290616	1.97131	-8.75646	-0.718518	-1.57691	-1.41092	-0.725821	2.0731	-0.256442	2.57483	1.34763	-0.603128
14207_Gag	-2.75344	0.373359	-2.07998	2.41728	-0.252636	1.48356	2.07149	4.93442	-15.8118	0.436577	-2.53517	-0.888619	-1.12095	5.06697	1.51462	3.7064	-5.18943	-0.569562
18707_Gag	-1.66615	-0.354736	-0.837776	1.75096	-0.499101	1.15503	1.5496	4.13603	-15.8118	0.906284	-2.12234	-0.883086	-1.89734	4.97753	0.0845856	2.30239	-6.40754	-0.242132
35399_Gag	-4.08469	0.8698	-2.00828	2.57137	0.0509562	0.97579	1.94031	4.33171	-15.8118	0.672597	-2.10602	-1.582	0.0756385	4.81591	1.70972	2.84856	-6.89195	-0.357329
40100_Gag	-4.87514	0.574115	-2.07499	2.78872	-0.205362	0.838385	1.90797	4.29184	-15.8118	-0.0341026	-3.20337	-2.83029	-0.617493	4.77089	2.15032	3.65275	-5.42982	-0.413171
41800_Gag	-2.32208	-0.15544	-1.46504	2.28485	-0.548899	1.54444	2.51809	4.83715	-15.8118	0.928628	-2.3529	-1.42056	-0.142266	5.4027	0.59421	3.70274	-5.70479	-0.46681
14207_Tat	-3.2313	-1.18202	-1.50571	2.12959	-1.2205	0.76968	1.94039	4.6972	-15.8118	-0.111384	-2.04946	-1.0717	-0.272839	4.51814	0.775976	4.12903	-1.15136	-0.633114
18707_Tat	-2.68845	-4.605	-1.20343	1.81313	-0.77332	-2.85944	0.205019	3.92031	-15.8118	1.35669	-5.70813	-1.49148	-2.88354	4.26669	-1.91397	3.25682	0.101329	-0.743543
35399_Tat	-3.43971	-0.363714	-1.52775	1.86291	-0.0569637	-0.181831	1.39328	3.9078	-15.8118	0.445498	-3.72688	-1.37216	-0.17116	4.19003	0.521731	3.83449	-0.522964	0.263156
40100_Tat	-7.11687	0.432914	-0.1278	2.70594	1.71734	0.0400445	1.67414	3.3433	-15.8118	0.389418	-6.70813	-6.83598	-3.88354	4.679	1.28972	4.28584	0.478779	-0.115847
41800_Tat	-2.32407	0.879229	-0.157928	4.67413	0.733901	2.29278	2.38208	6.34023	-15.8118	2.98755	0.0607455	0.598684	-3.88354	5.62444	3.63061	5.66288	0.993209	2.11807
